# Supplementary material for: Circulating Polyamines and Metabolic Changes Following a Mediterranean Diet with or Without Naltrexone/Bupropion in Breast Cancer Survivors: An Exploratory Secondary Analysis
Source: Nutrients. 2026 May 20;18(10):1621. doi: 10.3390/nu18101621 (PMC13209824; doi:10.3390/nu18101621)
Supplement: Supplementary file 1 [file nutrients-18-01621-s001.zip]

Archive with 1 entries (1 files):
- nutrients-4263928-supplementary.pdf
